# Supplementary material for: A comparative ex vivo evaluation of colonization resistance against multidrug-resistant Enterobacterales in fecal samples from various animal species and strategies to augment it
Source: Front Microbiol. 2026 Jan 26;16:1695208. doi: 10.3389/fmicb.2025.1695208 (PMC12883652; doi:10.3389/fmicb.2025.1695208)
Supplement: Supplementary file 1 [file Table_1.xlsx]

## Sheet: metadata
Supplement Table S1: Overview of animal fecal samples. MV, Mecklenburg-Vorpommern. SH, Schleswig-Holstein.
Sample ID	Host	Location (German federal state)	Collection Date	#SampleID	DNA concentration	Read_number	Isobutyrate	Isobutyrate	Isocaproate	Isocaproate	Acetate	Acetate	Average Acetate	Butyrate	Butyrate	Average Butyrate	Caproate	Caproate	Average Caproate	Valerate	Valerate	Average Valerate	Propionate	Propionate	Average Propionate	2-Methylbutyrate	2-Methylbutyrate	Average 2-Methylbutyrate	Isovalerate	Isovalerate	Average Isovalerate	Total SCFA	pH	Enterobacteria [CFU/g]	PBIO729_ECST131 [CFU/g]	PBIO730_ECST648 [CFU/g]	PBIO2009_KP307 [CFU/g]	KpnST395 [CFU/g]
PPB_21_01	Dairy cattle	Ivenack (MV)	2021-01-27	476L78	35.4763	34918	2.27	2.04	0.95	1.05	184.74	175.65	180.195	7.79	7.72	7.755	0.23	0.22	0.225	1.37	1.38	1.375	7.65	7.29	7.47	0.93	0.93	0.93	0.56	0.53	0.545	198.495	6.9	19400	304000000	110200000000	40200000	NA
PPB_21_02	Dairy cattle	Ivenack (MV)	2021-01-27	477L78	43.8382	34392	2.82	2.59	0.58	0.66	125.88	127.8	126.84	5.49	5.16	5.325	0.22	0.25	0.235	1.56	1.39	1.475	5.99	5.74	5.865	1.22	1.19	1.205	0.92	0.85	0.885	141.83	6.6	1400	7440000000	12560000000	78800000	NA
PPB_21_03	Dairy cattle	Ivenack (MV)	2021-01-27	478L78	43.7109	39577	2.32	2.1	0.85	0.65	232.26	194.75	213.505	9	8.18	8.59	0.28	0.25	0.265	1.92	1.75	1.835	10.15	8.72	9.435	0.93	0.91	0.92	0.44	0.42	0.43	234.98	6.6	920	2680000000	11180000000	210000000	NA
PPB_21_04	Dairy cattle	Ivenack (MV)	2021-01-27	479L78	41.7629	33736	2.3	2.22	0.73	0.69	165.53	165.76	165.645	7.13	6.94	7.035	0.21	0.14	0.175	1.51	1.49	1.5	7.11	7.02	7.065	1.01	1.03	1.02	0.63	0.62	0.625	183.065	6.9	9800	1900000000	10680000000	212000000	NA
PPB_21_05	Domestic pig	Riems (MV)	2021-02-04	480L78	44.5078	36306	9.07	9.46	1.16	1.2	321.51	306.69	314.1	32.71	33.21	32.96	0.78	0.76	0.77	8.08	8.26	8.17	23.15	22.84	22.995	4.85	5.11	4.98	4.5	4.51	4.505	388.48	6.3	7600	1860000	2195000	775000	NA
PPB_21_06	Domestic pig	Riems (MV)	2021-02-04	481L78	54.2242	37586	5.45	5.05	1.01	0.92	268.46	272.91	270.685	34.62	33.84	34.23	3.06	3.02	3.04	9.5	9.35	9.425	19.56	19.37	19.465	2.92	2.86	2.89	2.83	2.71	2.77	342.505	6.3	82200	2785000	1935000	1195000	NA
PPB_21_07	Domestic pig	Riems (MV)	2021-02-04	482L78	55.2209	30685	8.34	8.45	1.09	1.06	390.66	404.08	397.37	19.38	20.92	20.15	0.44	0.5	0.47	6.19	6.64	6.415	22.69	24.2	23.445	4.95	5.12	5.035	4.56	4.55	4.555	457.44	6.3	2180000	42050000	37000000	22300000	NA
PPB_21_08	Domestic pig	Riems (MV)	2021-02-04	483L78	54.6726	29772	10.07	10.67	0.98	1.33	412.38	375.19	393.785	20.96	24.16	22.56	0.38	0.36	0.37	6.89	7.42	7.155	24.82	24.01	24.415	5.9	6.29	6.095	5.26	5.51	5.385	459.765	6.6	5880000	17500000	43000000	68000000	NA
PPB_21_09	Domestic pig	Riems (MV)	2021-02-04	484L78	53.6522	30699	4.96	5.23	0.83	1.16	288.08	314.22	301.15	15.8	20.68	18.24	0.21	0.32	0.265	3.12	3.76	3.44	18.58	21.17	19.875	2.77	3.38	3.075	2.21	2.53	2.37	348.415	6.3	1700000	49000000	38500000	20500000	NA
PPB_21_10	Wild boar	Riems (MV)	2021-02-11	485L78	47.2074	26725	6.28	5.94	1.08	1.16	242.98	222.86	232.92	19.81	18.59	19.2	0.29	0.26	0.275	3.43	3.31	3.37	18.81	17.38	18.095	3.84	3.52	3.68	3.11	2.9	3.005	280.545	6.3	57000	2125000	780000	51500000	13800000
PPB_21_11	Wild boar	Riems (MV)	2021-02-11	486L78	46.6247	31356	4.5	4.01	0.99	0.91	212.98	196.11	204.545	26.56	25.24	25.9	0.57	0.56	0.565	4.78	4.17	4.475	13.28	12.28	12.78	3	2.89	2.945	2.47	2.3	2.385	253.595	6.6	7750000	197000000	7900000000	100000000	115000000
PPB_21_12	Fallow deer	Rothemühl (MV)	2021-02-19	487L78	6.42798	12141	0.55	0.52	0	0	28.23	26.91	27.57	1.82	1.67	1.745	0.27	0.15	0.21	0.42	0.36	0.39	0.76	0.71	0.735	0.5	0.38	0.44	0.12	0.1	0.11	31.2	6.6	0	17050000000	389500000000	115000000000	243500000000
PPB_21_13	Fallow deer	Rothemühl (MV)	2021-02-19	488L78	5.85712	32411	0.36	0.38	0	0	28.85	29.09	28.97	1.12	1.25	1.185	0.14	0.17	0.155	0.23	0.24	0.235	0.45	0.48	0.465	0.24	0.32	0.28	0.05	0.06	0.055	31.345	6.6	0	70500000000	41350000000	7250000000	109000000000
PPB_21_14	Fallow deer	Rothemühl (MV)	2021-02-19	489L78	7.30686	28562	0.59	0.6	0	0	40.22	42.99	41.605	1.36	1.72	1.54	0	0	0	0.32	0.35	0.335	0.93	0.99	0.96	0.31	0.42	0.365	0.12	0.14	0.13	44.935	6.6	102000	675000000	90000000000	3500000000	340000
PPB_21_15	Fallow deer	Rothemühl (MV)	2021-02-19	490L78	6.69557	24085	0.89	0.87	0	0	74.16	74.94	74.55	3.7	3.61	3.655	0	0	0	0.6	0.64	0.62	1.81	1.79	1.8	0.53	0.57	0.55	0.22	0.2	0.21	81.385	6.3	7000	2405000000	585000000000	92500000000	108500000000
PPB_21_16	Fallow deer	Rothemühl (MV)	2021-02-19	491L78	6.88823	8553	0.81	0.98	0	0	68.23	77.15	72.69	2.66	3.25	2.955	0.14	0.13	0.135	0.52	0.58	0.55	1.6	1.78	1.69	0.63	0.67	0.65	0.21	0.23	0.22	78.89	6.3	36000	125500000000	370500000000	18200000000	58000000000
PPB_21_17	Fallow deer	Rothemühl (MV)	2021-02-19	492L78	8.87791	30343	0.89	0.93	0	0	55.98	57.91	56.945	2.66	2.89	2.775	0.14	0.15	0.145	0.59	0.58	0.585	1.5	1.47	1.485	0.6	0.62	0.61	0.35	0.33	0.34	62.885	6.6	9000	10900000000	669500000000	7550000000	2250000000
PPB_21_18	Fallow deer	Rothemühl (MV)	2021-02-19	493L78	3.30729	18022	0.57	0.57	0	0	38.31	41.35	39.83	2.05	2.17	2.11	0	0	0	0.34	0.41	0.375	0.74	0.8	0.77	0.44	0.52	0.48	0.12	0.13	0.125	43.69	6.6	0	1505000000	755000000000	383500000000	10550000000
PPB_21_19	Fallow deer	Rothemühl (MV)	2021-02-19	494L78	4.79152	26566	0.88	0.76	0	0	97.48	90.73	94.105	3.87	3.5	3.685	0.14	0.16	0.15	0.65	0.57	0.61	2.37	2.21	2.29	0.44	0.43	0.435	0.16	0.14	0.15	101.425	6.6	0	11400000000	755000000000	15000000000	13700000000
PPB_21_20	Fallow deer	Rothemühl (MV)	2021-02-19	495L78	4.12076	26218	0.68	0.84	0	0	58.22	60.35	59.285	2.04	2.57	2.305	0	0	0	0.39	0.48	0.435	1.19	1.3	1.245	0.47	0.57	0.52	0.14	0.16	0.15	63.94	6.6	0	6400000000	366500000000	17250000000	96000000000
PPB_21_21	Fallow deer	Rothemühl (MV)	2021-02-19	496L78	10.5227	29946	0.69	0.65	0	0	48.28	46.43	47.355	2.03	2.18	2.105	0.17	0.19	0.18	0.34	0.42	0.38	1.08	1.08	1.08	0.51	0.6	0.555	0.16	0.18	0.17	51.825	6.6	1000	31000000000	601500000000	168000000000	9500000000
PPB_21_22	Fallow deer	Rothemühl (MV)	2021-02-19	497L78	10.1362	25849	0.58	0.59	0	0	32.29	32.24	32.265	1.68	1.91	1.795	0	0	0	0.37	0.35	0.36	0.71	0.76	0.735	0.56	0.38	0.47	0.13	0.14	0.135	35.76	6.6	0	27950000000	585000000000	132000000000	7200000000
PPB_21_23	Fallow deer	Rothemühl (MV)	2021-02-19	498L78	6.08903	25050	1.3	1.24	0	0	52.06	49.3	50.68	5.59	4.67	5.13	0.26	0.18	0.22	0.89	0.78	0.835	1.9	1.76	1.83	0.96	0.89	0.925	0.53	0.46	0.495	60.115	6.6	0	10000000000	473500000000	11500000000	10600000000
PPB_21_24	Fallow deer	Rothemühl (MV)	2021-02-19	499L78	11.599	29234	0.75	0.69	0	0	55.93	47.94	51.935	2.23	1.95	2.09	0.17	0.13	0.15	0.52	0.41	0.465	1.36	1.16	1.26	0.47	0.53	0.5	0.18	0.17	0.175	56.575	6.6	3000	7600000000	237500000000	15050000000	72500000000
PPB_21_25	Fallow deer	Rothemühl (MV)	2021-02-19	500L78	4.39073	20942	0.23	0.16	0	0	5.28	4.44	4.86	0.6	0.4	0.5	0	0	0	0	0	0	0.03	0.02	0.025	0	0	0	0.02	0.01	0.015	5.4	6.9	0	15200000000	426000000000	3900000000	4650000000
PPB_21_26	Fallow deer	Rothemühl (MV)	2021-02-19	501L78	12.6765	30443	0.53	0.44	0.86	0.7	51.55	46.44	48.995	1.44	1.35	1.395	0.2	0.15	0.175	0.28	0.29	0.285	1.24	1.05	1.145	0.41	0.38	0.395	0.12	0.1	0.11	52.5	6.3	75500	18250000000	440500000000	5300000000	6250000000
PPB_21_27	Dairy cattle	Dummerstorf (MV)	2021-03-05	502L78	47.2312	31818	1.31	1.33	0	0	120.39	128.42	124.405	5.29	5.31	5.3	0.2	0.17	0.185	0.9	0.91	0.905	5.11	5.16	5.135	0.62	0.61	0.615	0.29	0.29	0.29	136.835	6.9	30800	2112000000	27960000000	2910000000	388000000
PPB_21_28	Dairy cattle	Dummerstorf (MV)	2021-03-05	503L78	33.2833	30957	1.86	1.99	0.67	0.64	157.97	171.34	164.655	5.59	5.87	5.73	0.08	0.17	0.125	1.19	1.29	1.24	7.61	8.15	7.88	0.62	0.74	0.68	0.46	0.5	0.48	180.79	6.6	440000	390400000	4888000000	3490000000	302000000
PPB_21_29	Dairy cattle	Dummerstorf (MV)	2021-03-05	504L78	44.5946	22416	1.62	1.49	0.38	0.62	110.04	106.92	108.48	5.1	4.96	5.03	0.21	0.12	0.165	0.86	0.87	0.865	4.28	4.23	4.255	0.74	0.64	0.69	0.37	0.37	0.37	119.855	6.6	136000	2390000000	10384000000	3722000000	1614000000
PPB_21_30	Dairy cattle	Dummerstorf (MV)	2021-03-05	505L78	47.4096	28788	1.5	1.64	0.71	0.6	105.28	114.97	110.125	5.7	6.45	6.075	0.16	0.18	0.17	0.94	0.99	0.965	4.78	5.02	4.9	0.66	0.74	0.7	0.37	0.39	0.38	123.315	6.6	32600	2660000000	3416000000	48740000000	3662000000
PPB_21_31	Dairy cattle	Dummerstorf (MV)	2021-03-05	506L78	50.6802	27592	1.47	1.7	0.53	0.44	120.45	132.17	126.31	4.57	5.3	4.935	0.16	0.13	0.145	0.99	1.07	1.03	5.56	6.52	6.04	0.61	0.65	0.63	0.3	0.37	0.335	139.425	6.9	14400	1030000000	4358000000	5740000000	3460000000
PPB_21_32	Dairy cattle	Dummerstorf (MV)	2021-03-12	507L78	45.4639	28909	2.21	2.29	0.97	1.21	239.8	241.81	240.805	13.26	13.42	13.34	0.24	0.19	0.215	1.78	1.74	1.76	10.46	10.42	10.44	0.92	0.93	0.925	0.53	0.54	0.535	268.02	6.6	33800	48200000000	714000000	103000000000	2340000000
PPB_21_33	Dairy cattle	Dummerstorf (MV)	2021-03-12	508L78	49.3624	34606	1.74	1.61	0	0	166.63	146	156.315	9.15	8.26	8.705	0.21	0.15	0.18	1.14	0.93	1.035	5.87	5.3	5.585	0.89	0.63	0.76	0.45	0.39	0.42	173	6.6	26000	1510000000	640000000000	200200000000	756000000
PPB_21_34	Dairy cattle	Dummerstorf (MV)	2021-03-12	509L78	43.7752	22469	2.3	2.33	0.95	1.19	198.31	214.25	206.28	10.84	11.32	11.08	0.18	0.18	0.18	1.57	1.65	1.61	9.56	9.81	9.685	1.03	1.17	1.1	0.66	0.67	0.665	230.6	6.6	19000	1804000000	51280000000	1962000000	358000000
PPB_21_35	Dairy cattle	Dummerstorf (MV)	2021-03-12	510L78	48.3468	26951	1.34	1.25	1.2	0.74	197.56	180.54	189.05	10.84	10.95	10.895	0.21	0.19	0.2	1.46	1.52	1.49	8.27	8.2	8.235	0.63	0.24	0.435	0.26	0.28	0.27	210.575	6.6	368000	3334000000	41100000000	16160000000	932000000
PPB_21_36	Dairy cattle	Dummerstorf (MV)	2021-03-12	511L78	47.1694	18060	2.81	2.48	1.64	1.53	312.94	243.62	278.28	11.55	11.09	11.32	0.29	0.23	0.26	2.16	2.15	2.155	11.7	10.2	10.95	1.17	1.04	1.105	0.68	0.68	0.68	304.75	6.6	31000	11800000000	34560000000	212400000000	2860000000
PPB_21_37	Dairy cattle	Dummerstorf (MV)	2021-03-12	512L78	40.5343	29260	2.41	2.19	0.75	0.77	139.66	128.63	134.145	6.17	5.73	5.95	0.14	0.17	0.155	1.24	1.2	1.22	6.17	5.69	5.93	0.95	1.05	1	0.72	0.7	0.71	149.11	7.2	64600	NA	NA	NA	NA
PPB_21_38	Dairy cattle	Dummerstorf (MV)	2021-03-12	513L78	42.1637	24996	2.36	2.65	0	0	152.2	174.89	163.545	6.71	8.31	7.51	0.17	0.2	0.185	1.33	1.56	1.445	6.11	7.41	6.76	1.04	1.16	1.1	0.65	0.81	0.73	181.275	6.9	42200	NA	NA	NA	NA
PPB_21_39	Dairy cattle	Dummerstorf (MV)	2021-03-12	514L78	33.0347	19495	3.01	2.91	0.66	1.01	210.08	213.96	212.02	10.41	10.43	10.42	0.12	0.18	0.15	2.26	2.26	2.26	9.66	9.64	9.65	1.37	1.47	1.42	1.17	1.14	1.155	237.075	6.9	80600	NA	NA	NA	NA
PPB_21_40	Dairy cattle	Dummerstorf (MV)	2021-03-12	515L78	47.3466	23025	1.5	1.59	0	0	123.19	131.28	127.235	5.43	5.49	5.46	0.12	0.14	0.13	1.05	1.03	1.04	5.42	5.8	5.61	0.61	0.6	0.605	0.37	0.38	0.375	140.455	6.9	21200	NA	NA	NA	NA
PPB_21_41	Dairy cattle	Dummerstorf (MV)	2021-03-12	516L78	44.8419	31052	1.32	1.21	0.7	0.16	156.37	147.38	151.875	5.43	5.49	5.46	0.08	0.11	0.095	1.22	1.14	1.18	7.28	6.78	7.03	0.57	0.59	0.58	0.3	0.28	0.29	166.51	6.9	38400	NA	NA	NA	NA
PPB_21_42	Domestic pig	Dummerstorf (MV)	2021-03-16	517L78	50.4447	30891	4.46	5.77	0.68	0.98	275.69	341.71	308.7	12.39	16.64	14.515	0.34	0.32	0.33	2.38	3.21	2.795	14.89	18.7	16.795	2.56	3.17	2.865	1.8	2.43	2.115	348.115	6.3	14060000	129200000	5360000000	4940000000	97600000
PPB_21_43	Domestic pig	Dummerstorf (MV)	2021-03-16	518L78	51.1107	32538	7.58	7.73	1.2	1.27	366.77	344.2	355.485	28.29	27.2	27.745	0.47	0.51	0.49	5.93	5.82	5.875	28.38	26.92	27.65	4.45	4.41	4.43	3.84	3.66	3.75	425.425	6.3	5240000	488000000	885200000000	1048600000000	234000000
PPB_21_44	Domestic pig	Dummerstorf (MV)	2021-03-16	519L78	51.8124	29401	10.19	13.45	1.21	1.11	344.18	419.07	381.625	28.43	35.52	31.975	0.31	0.33	0.32	5.12	6.23	5.675	15.3	19.26	17.28	5.64	7.08	6.36	5.2	6.5	5.85	449.085	7.2	18520000	364000000	629000000000	340000000000	274000000
PPB_21_45	Domestic pig	Dummerstorf (MV)	2021-03-16	520L78	48.7939	22695	8.51	8.75	0	0	287.81	280.22	284.015	7.52	7.56	7.54	0.22	0.21	0.215	3.01	2.93	2.97	10.19	10.24	10.215	5.28	5.07	5.175	4.93	4.82	4.875	315.005	8.1	31920000	672000000	333600000000	623400000000	216000000
PPB_21_46	Domestic pig	Dummerstorf (MV)	2021-03-16	521L78	49.4338	29767	10.31	10.95	0	0	336.98	361.81	349.395	13.15	14.19	13.67	0.36	0.44	0.4	5.09	5.53	5.31	16.64	18.37	17.505	5.55	5.91	5.73	5.23	5.68	5.455	397.465	7.2	7040000	952000000	90400000000	922000000	194000000
PPB_21_47	Domestic pig	Dummerstorf (MV)	2021-03-16	522L78	49.146	24421	10.01	10.01	0.96	0.87	376.57	401.92	389.245	12.89	13.64	13.265	0.28	0.31	0.295	4.87	4.98	4.925	15.15	15.51	15.33	5.4	5.3	5.35	5.19	5.31	5.25	433.66	7.5	45100000	5700000000	66800000000	602000000	144800000
PPB_21_48	Domestic pig	Dummerstorf (MV)	2021-03-16	523L78	36.0495	23594	4.81	6.09	1.01	0.87	220.33	255.4	237.865	9.15	12.2	10.675	0.25	0.23	0.24	2.39	3.01	2.7	16.24	19.53	17.885	2.86	3.6	3.23	2.21	2.77	2.49	275.085	6.9	18700000	2660000000	2112000000	1194000000	272000000
PPB_21_49	Domestic pig	Dummerstorf (MV)	2021-03-16	524L78	50.6147	33097	6.17	6.74	1	1.21	297.21	317.9	307.555	12.21	14.07	13.14	0.26	0.26	0.26	3.1	3.48	3.29	21.03	23.14	22.085	3.66	4.03	3.845	2.93	3.27	3.1	353.275	6.6	22220000	650000000	12720000000	912000000	194000000
PPB_21_50	Domestic pig	Dummerstorf (MV)	2021-03-16	525L78	47.3668	24530	12.89	12.86	1.12	1.55	485.3	425.1	455.2	30.61	26.15	28.38	0.45	0.41	0.43	6.94	6.31	6.625	20.29	19.42	19.855	6.92	6.57	6.745	6.67	6.62	6.645	523.88	6.9	5900000	466000000	64200000	140400000	105400000
PPB_21_51	Domestic pig	Dummerstorf (MV)	2021-03-16	526L78	49.9119	31221	5.46	5.98	1.03	0.92	294.8	325.82	310.31	20.89	22	21.445	0.31	0.3	0.305	3.76	3.89	3.825	18.98	20.31	19.645	3.09	3.39	3.24	2.48	2.65	2.565	361.335	6.6	22160000	1142000000	14880000000	822000000	596000000
PPB_21_52	Domestic pig	Dummerstorf (MV)	2021-03-16	527L78	46.7198	26066	9.25	8.22	1.06	0.94	336.02	288.38	312.2	22.63	20.7	21.665	0.97	0.88	0.925	5.33	5.09	5.21	24.33	21.54	22.935	5.49	5.15	5.32	4.89	4.43	4.66	372.915	6.6	22780000	452000000	5420000000	336000000	196000000
PPB_21_53	Domestic pig	Dummerstorf (MV)	2021-03-16	528L78	48.4681	30017	6.68	6.27	0.95	1.11	300.01	288.16	294.085	17.6	17.44	17.52	0.32	0.35	0.335	3.91	3.95	3.93	22.38	22.06	22.22	3.71	3.67	3.69	3.1	3.02	3.06	344.84	6.6	29800000	682000000	358000000	1030000000	794000000
PPB_21_54	Domestic pig	Dummerstorf (MV)	2021-03-16	529L78	51.1035	26439	8.46	9.65	1.18	1.4	350.88	416.16	383.52	22.51	25.66	24.085	0.33	0.43	0.38	4.73	5.07	4.9	26.83	30.7	28.765	5.19	5.67	5.43	4.35	4.89	4.62	451.7	6.6	22620000	258000000	111800000	438000000	152000000
PPB_21_55	Domestic pig	Dummerstorf (MV)	2021-03-16	530L78	49.4219	17642	9.07	8.09	1.06	1.05	268.51	265.25	266.88	16.63	15.14	15.885	0.33	0.38	0.355	4.55	4.02	4.285	19.56	18.38	18.97	5.45	4.79	5.12	4.75	4.16	4.455	315.95	6.9	31460000	304000000	30600000000	236000000	121400000
PPB_21_56	Diary cattle	Preetz (SH)	2021-05-10	531L78	39.9231	27179	0.96	3.14	0.8	1.13	194.58	344.41	269.495	11.68	20.37	16.025	0.17	0.23	0.2	1.25	2.24	1.745	6.76	14.12	10.44	0.44	1.45	0.945	0.19	0.76	0.475	299.325	6.6	2560000	2140000000	4264000000	52800000000	1028000000
PPB_21_57	Diary cattle	Preetz (SH)	2021-05-10	532L78	45.59	26147	1.31	1.27	0.75	1.09	130.63	173.2	151.915	7.38	10.33	8.855	0.19	0.16	0.175	0.98	1.46	1.22	5.12	6.79	5.955	0.66	0.49	0.575	0.28	0.29	0.285	168.98	6.6	3300000	704000000	214400000000	9160000000	7260000000
PPB_21_58	Diary cattle	Preetz (SH)	2021-05-10	533L78	45.2891	32226	0.67	0.95	0.58	0.81	87.51	170.47	128.99	5.3	10.86	8.08	0.2	0.16	0.18	0.73	1.13	0.93	3.14	6.28	4.71	0.35	0.46	0.405	0.13	0.18	0.155	143.45	6	504000	254000000	125200000000	800000000	942000000
PPB_21_59	Diary cattle	Preetz (SH)	2021-05-10	534L78	49.0734	26787	1.22	1.31	0.67	0.83	173.99	180.7	177.345	10.73	11.15	10.94	0.13	0.14	0.135	1.18	1.28	1.23	6.71	7.07	6.89	0.5	0.47	0.485	0.24	0.25	0.245	197.27	6.3	2640000	70800000000	124600000000	30600000000	1676000000
PPB_21_60	Diary cattle	Preetz (SH)	2021-05-10	535L78	47.8342	27291	1.22	1.04	1.18	0.75	201.7	180.37	191.035	10.01	9.02	9.515	0.22	0.22	0.22	2.12	1.91	2.015	7.82	6.71	7.265	0.55	0.51	0.53	0.23	0.19	0.21	210.79	6.3	11240000	296000000	77200000000	748000000	236000000
PPB_21_61	Domestic pig	Dummerstorf (MV)	2021-10-21	285L83	46.0985	33450	5.63	6.42	0.65	0.81	232.16	304.32	268.24	17.54	21.84	19.69	0.23	0.27	0.25	2.82	3.3	3.06	15.76	19.9	17.83	3.23	3.91	3.57	2.76	3.27	3.015	315.655	6.6	2400000	NA	NA	6100000000	898000000
PPB_21_62	Domestic pig	Dummerstorf (MV)	2021-10-21	286L83	11.8175	32153	5.54	5.82	0.74	0.86	247.41	258.6	253.005	12.17	12.54	12.355	0.24	0.31	0.275	3.06	3.01	3.035	15.97	16.69	16.33	3.41	3.41	3.41	2.83	2.86	2.845	291.255	6.6	16120000	NA	NA	1540000000	940000000
PPB_21_63	Domestic pig	Dummerstorf (MV)	2021-10-21	287L83	5.24187	23532	4.97	5.52	0.93	0.82	269.13	271.95	270.54	17.28	18.33	17.805	0.24	0.21	0.225	2.63	2.79	2.71	14.47	15.05	14.76	2.94	3.16	3.05	2.4	2.57	2.485	311.575	6.9	22400000	NA	NA	2560000000	3100000000
PPB_21_64	Domestic pig	Dummerstorf (MV)	2021-10-21	288L83	39.1606	29564	4.12	3.91	0.97	0.63	246.45	227.79	237.12	10.89	9.95	10.42	0.35	0.2	0.275	2.13	2.02	2.075	13.54	12.91	13.225	2.38	2.21	2.295	1.8	1.72	1.76	267.17	6.6	28600000	NA	NA	2380000000	396000000
PPB_21_65	Domestic pig	Dummerstorf (MV)	2021-10-21	289L83	4.56945	28193	3.66	3.71	1.03	1.05	188.42	196.17	192.295	11.07	11.4	11.235	0.19	0.18	0.185	1.88	1.93	1.905	13.2	13.48	13.34	2.19	2.11	2.15	1.71	1.71	1.71	222.82	6.6	55600000	NA	NA	35400000000	806000000
PPB_21_66	Domestic pig	Dummerstorf (MV)	2021-10-21	290L83	25.3855	34544	5.86	4.82	0.82	1.06	356.83	304.22	330.525	13.33	11.01	12.17	0.23	0.25	0.24	2.55	2.18	2.365	19.37	16.4	17.885	3.19	2.82	3.005	2.62	2.24	2.43	368.62	6.6	2980000	NA	NA	2660000000	1148000000
PPB_21_67	Domestic pig	Dummerstorf (MV)	2021-10-21	291L83	41.2678	34425	6.49	5.07	1.17	1.13	347.07	273.23	310.15	15.78	13.03	14.405	0.34	0.25	0.295	3.51	2.7	3.105	22.22	17.58	19.9	3.91	3.09	3.5	3.35	2.59	2.97	354.325	6.6	1440000	NA	NA	3180000000	1860000000
PPB_21_68	Domestic pig	Dummerstorf (MV)	2021-10-21	292L83	44.1699	34681	5.78	3.85	1.22	0.81	274.27	158.7	216.485	14.93	7.71	11.32	0.24	0.16	0.2	3.24	1.62	2.43	16.59	11.86	14.225	3.26	2.16	2.71	2.64	1.69	2.165	249.535	6.6	9220000	NA	NA	2880000000	558000000
PPB_21_69	Domestic pig	Dummerstorf (MV)	2021-10-21	293L83	42.6568	26552	5.96	4.01	0.2	0.91	304.59	163.04	233.815	15.2	7.9	11.55	0.26	0.2	0.23	3.26	1.75	2.505	17.74	12.38	15.06	3.29	2.2	2.745	2.64	1.76	2.2	268.105	6.9	38600000	NA	NA	95000000000	466000000
PPB_21_70	Domestic pig	Dummerstorf (MV)	2021-10-21	294L83	17.2452	44110	4.87	4.92	1.09	0.81	317.14	302.03	309.585	21.76	22.14	21.95	0.24	0.22	0.23	2.69	2.75	2.72	16.73	16.36	16.545	2.6	2.57	2.585	2.09	2.2	2.145	355.76	6.3	7780000	NA	NA	1740000000	574000000
PPB_21_71	Wild boar	Ivenacker Eichen (MV)	2021-11-15	295L83	30.683	38231	5.22	3.11	1.28	0	371.39	227.37	299.38	25.5	14.4	19.95	0.45	0.4	0.425	3.08	1.86	2.47	33.4	19.86	26.63	3.08	1.98	2.53	2.75	1.57	2.16	353.545	6.3	1660000	786000000	672000000	2220000000	290000000
PPB_21_72	Wild boar	Ivenacker Eichen (MV)	2021-11-15	296L83	17.0149	32002	5.62	5.03	0	0	205.31	195	200.155	14.47	13.12	13.795	0.19	0.24	0.215	3.92	3.63	3.775	10.2	9.32	9.76	3.28	3.11	3.195	3.05	2.72	2.885	233.78	6.6	3680000	792000000	388000000	464000000	42200000
PPB_21_73	Wild boar	Ivenacker Eichen (MV)	2021-11-15	297L83	48.188	37910	5.47	5.06	0	0.72	226.76	208.65	217.705	28.22	25.7	26.96	0.2	0.2	0.2	5.49	5.16	5.325	21.61	20.29	20.95	3.3	3.05	3.175	3.05	2.86	2.955	277.27	6.6	1320000	364000000	446000000	816000000	286000000
PPB_21_74	Wild boar	Ivenacker Eichen (MV)	2021-11-15	298L83	Excluded	93	2.56	2.6	0	0	469.85	530.53	500.19	29.13	31.55	30.34	1.02	1.22	1.12	4.34	4.65	4.495	20.94	22.88	21.91	1.6	1.7	1.65	1.33	1.41	1.37	561.075	6	2860000	898000000	456000000	2080000000	488000000
PPB_21_75	Wild boar	Ivenacker Eichen (MV)	2021-11-15	299L83	52.6959	33951	4.6	4.91	0.89	0.65	120.51	117.63	119.07	13.14	13.97	13.555	0.16	0.18	0.17	1.38	1.44	1.41	8.54	9	8.77	2.51	2.73	2.62	2.44	2.65	2.545	148.14	6.6	29200000	48600000	155800000	376000000	536000000
PPB_21_76	Wild boar	Ivenacker Eichen (MV)	2021-11-15	300L83	41.0285	43270	0.98	0.56	0	0	36.92	21.55	29.235	1.56	0.72	1.14	0	0	0	0	0	0	0.1	0.07	0.085	0.15	0.46	0.305	0.05	0.05	0.05	30.815	6.6	650000	260000000	684000000	2140000000	520000000
PPB_21_77	Wild boar	Ivenacker Eichen (MV)	2021-11-15	301L83	36.2712	38114	2.21	2.07	0	0	117.8	102.37	110.085	1.53	1.19	1.36	0	0	0	0.19	0.15	0.17	4.01	3.67	3.84	0.87	0.73	0.8	0.43	0.42	0.425	116.68	6.9	1380000	60000000	582000000	886000000	2680000000
PPB_21_78	Wild boar	Ivenacker Eichen (MV)	2021-11-15	302L83	17.3985	36116	0.43	0.73	0	0	20.88	58.86	39.87	0.76	1.63	1.195	0	0	0	0	0	0	0.07	0.14	0.105	0.43	0.78	0.605	0.09	0.15	0.12	41.895	6.6	6360000	322000000	826000000	2580000000	1860000000
PPB_21_79	Wild boar	Ivenacker Eichen (MV)	2021-11-30	303L83	39.4439	37952	5.23	5.17	0	0	170.11	168.83	169.47	10.1	9.97	10.035	0.25	0.27	0.26	3.37	3.36	3.365	7.44	7.27	7.355	3.08	2.88	2.98	2.8	2.75	2.775	196.24	6.3	NA	444000000	710000000	NA	NA
PPB_21_80	Wild boar	Ivenacker Eichen (MV)	2021-11-30	304L83	10.7512	34609	4.91	4.64	2.05	1.7	324.81	327.54	326.175	29.61	28.73	29.17	0.48	0.53	0.505	6.19	5.44	5.815	18.94	18.61	18.775	3.26	2.96	3.11	2.68	2.42	2.55	386.1	6.6	NA	202000000	386000000	NA	NA
PPB_21_81	Wild boar	Ivenacker Eichen (MV)	2021-11-30	305L83	9.50313	33074	6.03	6.54	0.85	1.18	156.15	183.12	169.635	15.99	17.42	16.705	0.28	0.29	0.285	3.78	4.19	3.985	9.24	10.43	9.835	3.88	4.14	4.01	3.41	3.67	3.54	207.995	6.6	NA	492000000	432000000	NA	NA
PPB_21_82	Wild boar	Ivenacker Eichen (MV)	2021-11-30	306L83	54.2985	35772	6.77	5.82	0.77	0.78	282.56	233.05	257.805	25.75	20.82	23.285	0.38	0.33	0.355	6.56	5.28	5.92	14.02	11.4	12.71	3.87	3.41	3.64	3.75	3.04	3.395	307.11	6.3	NA	262000000	402000000	NA	NA
PPB_H1	Human	Braunschweig		536L78	Excluded	75	3.48	4.67	0.09	0.53	78.12	103.01	90.565	24.14	33.22	28.68	1.59	2.28	1.935	2.29	3.17	2.73	5.59	7.73	6.66	1.98	2.63	2.305	1.86	2.52	2.19	135.065	6.6	416000	174000000	1300000000	104000000	58000000
PPB_H2	Human	Braunschweig		537L78	Excluded	64	4.11	4.01	0	0	70.71	59.18	64.945	45.83	50.98	48.405	0.29	0.28	0.285	2	2.3	2.15	7.52	7.13	7.325	2.03	2.07	2.05	1.83	1.91	1.87	127.03	6.9	2200000	202000000	350000000	1500000000	218000000
PPB_H3	Human	Braunschweig		538L78	51.8135	28358	2.98	1.46	1.52	0.57	211.77	62.02	136.895	38.46	19.99	29.225	1.48	0.75	1.115	3.21	1.71	2.46	14.64	6.41	10.525	2.16	1.2	1.68	0.98	0.55	0.765	182.665	7.2	104000	40000000	70000000	37800000	20600000
PPB_H4	Human	Braunschweig		539L78	52.3761	30277	1.82	2.35	0.31	0.35	39.26	49.58	44.42	10.79	13.57	12.18	0.27	0.28	0.275	2.69	3.09	2.89	4.99	6.43	5.71	1.18	1.34	1.26	0.95	1.13	1.04	67.775	6.3	2180000	114000000	182000000	212000000	16000000
PPB_H5	Human	Braunschweig		540L78	38.4674	30108	1.07	0.68	0.54	0.37	57.82	32.54	45.18	20.56	13.31	16.935	0.1	0.11	0.105	1.19	0.85	1.02	8.21	5.01	6.61	0.7	0.53	0.615	0.36	0.26	0.31	70.775	6.6	1140000	334000000	420000000	740000000	50000000
PPB_H6	Human	Braunschweig		541L78	50.057	27528	2.19	1.95	0.82	0.84	42.6	38.66	40.63	17.53	16.18	16.855	0.1	0.14	0.12	1.8	1.72	1.76	5.37	5.06	5.215	1.29	1.19	1.24	1.12	1.01	1.065	66.885	6		202000000	680000000	1180000000	398000000
PPB_H7	Human	Braunschweig		542L78	53.519	32237	2.77	2.39	0.4	0.51	40.24	43.85	42.045	8.38	7.18	7.78	0.35	0.33	0.34	1.14	0.94	1.04	3.29	3.17	3.23	1.6	1.37	1.485	1.51	1.23	1.37	57.29	6.3	2860000	22600000	70000000	74000000	16000000
PPB_H8	Human	Braunschweig		543L78	46.5129	26029	1.12	1.38	0.51	0.61	43.02	48.58	45.8	19.4	23.68	21.54	0.88	1.02	0.95	1.47	1.76	1.615	4.57	5.38	4.975	0.56	0.59	0.575	0.46	0.56	0.51	75.965	6.6	1380000	114000000	74000000	34200000	200000
PPB_H9	Human	Braunschweig		544L78	52.1323	30312	2.37	2.37	0.71	0.66	51.38	54.07	52.725	17.04	17.94	17.49	0.13	0.13	0.13	1.78	1.77	1.775	6.17	6.43	6.3	1.33	1.47	1.4	1.21	1.2	1.205	81.025	6.9	580000	182000000	304000000	80000000	14400000
