# Supplementary material for: A comparative ex vivo evaluation of colonization resistance against multidrug-resistant Enterobacterales in fecal samples from various animal species and strategies to augment it
Source: Front Microbiol. 2026 Jan 26;16:1695208. doi: 10.3389/fmicb.2025.1695208 (PMC12883652; doi:10.3389/fmicb.2025.1695208)
Supplement: Supplementary file 2 [file Table_2.xlsx]

## Sheet: Correlation CFU vs DNA
Correlation Analysis CFU vs. DNA concentration
Host	CFU	rho	p_value	n	p_adjusted	Star
Dairy cattle	PBIO729_ECST131	0.17192982456140352	0.4815477582059863	19	0.7408427049322867	NA
Domestic pig	PBIO729_ECST131	-0.48421052631578954	0.03565876603095575	19	0.18593329112806356	NA
Fallow deer	PBIO729_ECST131	0.2821428571428571	0.3082844568200556	15	0.5605171942182829	NA
Human	PBIO729_ECST131	-0.6847124716486247	0.0896664531910684	7	0.2997102743621877	NA
Wild boar	PBIO729_ECST131	-0.48901098901098905	0.08991308230865631	13	0.2997102743621877	NA
Dairy cattle	PBIO730_ECST648	0.2597630789778789	0.28282961847527854	19	0.5605171942182829	NA
Domestic pig	PBIO730_ECST648	-0.15438596491228074	0.5279958428489306	19	0.7436409984071597	NA
Fallow deer	PBIO730_ECST648	-0.07692320000777897	0.7852534161571669	15	0.8399702055103688	NA
Human	PBIO730_ECST648	-0.48650622985560177	0.268248562317831	7	0.5605171942182829	NA
Wild boar	PBIO730_ECST648	-0.12087912087912088	0.6940473279966857	13	0.8399702055103688	NA
Dairy cattle	PBIO2009_KP307	0.48771929824561405	0.03415056320296085	19	0.18593329112806356	NA
Domestic pig	PBIO2009_KP307	-0.38866995073891614	0.03718665822561271	29	0.18593329112806356	NA
Fallow deer	PBIO2009_KP307	-0.05357142857142856	0.8496099367776071	15	0.8496099367776071	NA
Human	PBIO2009_KP307	-0.14285714285714282	0.7599453002180931	7	0.8399702055103688	NA
Wild boar	PBIO2009_KP307	-0.5666666666666667	0.11163298761149111	9	0.3189513931756889	NA
Dairy cattle	KpnST395	0.2107142857142857	0.45095786521528547	15	0.7408427049322867	NA
Domestic pig	KpnST395	-0.661448156536676	4.32121e+12	24	0.008642428322751555	**
Fallow deer	KpnST395	-0.2913316623548092	0.29210774020909935	15	0.5605171942182829	NA
Human	KpnST395	-0.27028123880866767	0.5577307488053698	7	0.7436409984071597	NA
Wild boar	KpnST395	-0.1	0.7979716952348505	9	0.8399702055103688	NA

## Sheet: Benchmarking Inoculation ratio
Commensal	Pathogen	Medium	Tested Ratios	Tested inoculation Density	Chosen Conditions	Reference Study
K. oxytoca MK01, K. oxytoca Typestrain, E. coli DSM5175	Salmonella enterica serovar Typhimurium	Germ free cecum content, chow diet	1:10, 1:1; 10:1	10^2 - 10^9 CFU/ml	10:1 (commensal/pathogen), inoculation desity 10^6 CFUs/ml	Osbelt et al., Nature Microbiology, 2024; Extended data Figure 2
K. oxytoca MK01	Klebsiella pneumoniae ST395	Germ free cecum content, chow diet and three synthetic diets	1:1; 2:1; 5:1; 10:1	10^6 CFUs/ml	10:1 (commensal/pathogen), inoculation desity 10^6 CFUs/ml	Almási et al., Nature Communications, 2025; Reviewer Figure 1 transparent peer review
E. coli MR102	MDR E. coli	Germ free cecum content, chow diet	1:1; 2:1; 5:1; 10:1; 20:1; 50:1	10^6 CFUs/ml	10:1 (commensal/pathogen), inoculation desity 10^6 CFUs/ml	Wende et al., Nature Communications, 2025; Reviewer Figure
K. oxytoca MK01	Acinetobacter baumannii	Trypton Broth supplemented with maltose	1:10^7; 1:10^6; 1:10^5; 1:10^4; 1:1000; 1:100; 1:10: 1:1; 10:1	10^6 CFUs/ml	10:1 (commensal/pathogen), inoculation desity 10^6 CFUs/ml	Winter et al., bioRxiv, 2025, Supplementary Figure 1
